# Supplementary material for: The prevalence of scabies in Monrovia, Liberia: A population-based survey
Source: PLoS Negl Trop Dis. 2020 Dec 7;14(12):e0008943. doi: 10.1371/journal.pntd.0008943 (PMC7746289; doi:10.1371/journal.pntd.0008943)
Supplement: S1 Data — (CSV) [file pntd.0008943.s001.csv]

	hh_id	info_grp.age	info_grp.gender	IACS	cluster	DLQI	CDLQI	FDLQI
1	0	15	1	NOT SCABIES	121	NA	NA	NA
2	0	18	1	NOT SCABIES	121	NA	NA	NA
3	0	66	2	NOT SCABIES	121	NA	NA	NA
4	0	43	1	NOT SCABIES	121	NA	NA	NA
5	0	3	2	NOT SCABIES	121	NA	NA	NA
6	0	19	1	NOT SCABIES	121	NA	NA	NA
7	0	21	1	NOT SCABIES	121	NA	NA	NA
8	0	22	1	NOT SCABIES	121	NA	NA	NA
9	0	11	1	NOT SCABIES	121	NA	NA	NA
10	0	15	1	NOT SCABIES	121	NA	NA	NA
11	0	13	1	NOT SCABIES	121	NA	NA	NA
12	0	3	1	NOT SCABIES	121	NA	NA	NA
13	0	19	1	NOT SCABIES	121	NA	NA	NA
14	0	12	1	B3	121	0	10	0
15	0	21	2	NOT SCABIES	121	NA	NA	NA
16	0	32	1	NOT SCABIES	121	NA	NA	NA
17	0	36	1	NOT SCABIES	121	NA	NA	NA
18	0	9	1	NOT SCABIES	121	NA	NA	NA
19	0	1	2	NOT SCABIES	121	NA	NA	NA
20	0	10	2	NOT SCABIES	121	NA	NA	NA
21	0	10	2	NOT SCABIES	121	NA	NA	NA
22	0	15	2	NOT SCABIES	121	NA	NA	NA
23	0	20	2	NOT SCABIES	121	NA	NA	NA
24	0	66	1	NOT SCABIES	121	NA	NA	NA
25	0	22	1	NOT SCABIES	121	NA	NA	NA
26	0	14	2	NOT SCABIES	121	NA	NA	NA
27	0	10	2	NOT SCABIES	121	NA	NA	NA
28	0	15	2	NOT SCABIES	121	NA	NA	NA
29	0	21	2	NOT SCABIES	121	NA	NA	NA
30	0	6	1	NOT SCABIES	121	NA	NA	NA
31	0	5	2	NOT SCABIES	121	NA	NA	NA
32	0	17	1	NOT SCABIES	121	NA	NA	NA
33	0	6	2	NOT SCABIES	121	NA	NA	NA
34	0	2	2	NOT SCABIES	121	NA	NA	NA
35	0	31	2	NOT SCABIES	121	NA	NA	NA
36	0	1	1	NOT SCABIES	121	NA	NA	NA
37	0	31	2	NOT SCABIES	121	NA	NA	NA
38	0	35	2	NOT SCABIES	121	NA	NA	NA
39	0	10	2	NOT SCABIES	121	NA	NA	NA
40	0	15	1	NOT SCABIES	121	NA	NA	NA
41	0	5	2	NOT SCABIES	121	NA	NA	NA
42	0	66	1	NOT SCABIES	121	NA	NA	NA
43	0	2	1	NOT SCABIES	121	NA	NA	NA
44	0	33	2	NOT SCABIES	121	NA	NA	NA
45	0	26	2	NOT SCABIES	121	NA	NA	NA
46	0	10	1	NOT SCABIES	121	NA	NA	NA
47	0	15	2	NOT SCABIES	121	NA	NA	NA
48	0	6	2	NOT SCABIES	121	NA	NA	NA
49	0	37	1	NOT SCABIES	121	NA	NA	NA
50	0	6	2	NOT SCABIES	121	NA	NA	NA
51	0	7	2	NOT SCABIES	121	NA	NA	NA
52	0	0	1	NOT SCABIES	121	NA	NA	NA
53	0	40	1	NOT SCABIES	121	NA	NA	NA
54	0	9	1	NOT SCABIES	121	NA	NA	NA
55	0	36	2	NOT SCABIES	121	NA	NA	NA
56	0	37	1	NOT SCABIES	121	NA	NA	NA
57	0	12	2	NOT SCABIES	121	NA	NA	NA
58	0	22	2	NOT SCABIES	121	NA	NA	NA
59	0	15	2	NOT SCABIES	121	NA	NA	NA
60	0	19	1	NOT SCABIES	121	NA	NA	NA
61	0	5	2	NOT SCABIES	121	NA	NA	NA
62	0	30	2	NOT SCABIES	121	NA	NA	NA
63	0	3	2	NOT SCABIES	121	NA	NA	NA
64	0	28	2	NOT SCABIES	121	NA	NA	NA
65	0	8	2	NOT SCABIES	121	NA	NA	NA
66	0	14	2	NOT SCABIES	121	NA	NA	NA
67	0	6	1	NOT SCABIES	121	NA	NA	NA
68	0	14	1	NOT SCABIES	121	NA	NA	NA
69	0	23	2	NOT SCABIES	121	NA	NA	NA
70	0	12	2	NOT SCABIES	121	NA	NA	NA
71	0	40	2	NOT SCABIES	121	NA	NA	NA
72	0	33	2	NOT SCABIES	121	NA	NA	NA
73	0	30	2	NOT SCABIES	121	NA	NA	NA
74	0	38	1	NOT SCABIES	121	NA	NA	NA
75	0	36	2	NOT SCABIES	121	NA	NA	NA
76	0	2	1	NOT SCABIES	121	NA	NA	NA
77	0	11	1	NOT SCABIES	121	NA	NA	NA
78	0	40	1	NOT SCABIES	121	NA	NA	NA
79	0	2	2	NOT SCABIES	121	NA	NA	NA
80	0	7	1	NOT SCABIES	121	NA	NA	NA
81	0	22	2	NOT SCABIES	121	NA	NA	NA
82	0	37	2	NOT SCABIES	121	NA	NA	NA
83	0	9	1	NOT SCABIES	121	NA	NA	NA
84	0	43	1	NOT SCABIES	121	NA	NA	NA
85	0	40	2	NOT SCABIES	121	NA	NA	NA
86	0	11	1	NOT SCABIES	121	NA	NA	NA
87	0	2	1	NOT SCABIES	121	NA	NA	NA
88	0	37	1	NOT SCABIES	121	NA	NA	NA
89	0	37	1	NOT SCABIES	121	NA	NA	NA
90	0	37	1	NOT SCABIES	121	NA	NA	NA
91	0	41	1	NOT SCABIES	121	NA	NA	NA
92	0	45	1	NOT SCABIES	121	NA	NA	NA
93	0	36	1	NOT SCABIES	121	NA	NA	NA
94	0	35	1	NOT SCABIES	121	NA	NA	NA
95	0	19	2	NOT SCABIES	121	NA	NA	NA
96	0	30	1	NOT SCABIES	121	NA	NA	NA
97	0	32	1	NOT SCABIES	121	NA	NA	NA
98	0	40	1	NOT SCABIES	121	NA	NA	NA
99	0	36	1	NOT SCABIES	121	NA	NA	NA
100	0	28	1	NOT SCABIES	121	NA	NA	NA
101	0	2	1	NOT SCABIES	121	NA	NA	NA
102	0	28	2	NOT SCABIES	121	NA	NA	NA
103	0	2	2	NOT SCABIES	121	NA	NA	NA
104	0	35	1	NOT SCABIES	121	NA	NA	NA
105	0	30	1	NOT SCABIES	121	NA	NA	NA
106	0	31	1	NOT SCABIES	121	NA	NA	NA
107	0	30	1	NOT SCABIES	109	NA	NA	NA
108	0	14	2	NOT SCABIES	109	NA	NA	NA
109	0	3	2	NOT SCABIES	109	NA	NA	NA
110	0	18	2	NOT SCABIES	109	NA	NA	NA
111	0	38	2	NOT SCABIES	109	NA	NA	NA
112	0	39	1	NOT SCABIES	109	NA	NA	NA
113	0	8	2	NOT SCABIES	109	NA	NA	NA
114	0	38	2	NOT SCABIES	109	NA	NA	NA
115	0	28	2	B3	109	0	0	0
116	0	69	2	NOT SCABIES	109	NA	NA	NA
117	0	68	2	NOT SCABIES	109	NA	NA	NA
118	0	28	1	NOT SCABIES	109	NA	NA	NA
119	0	22	2	NOT SCABIES	109	NA	NA	NA
120	0	33	1	NOT SCABIES	109	NA	NA	NA
121	0	26	1	NOT SCABIES	109	NA	NA	NA
122	0	17	2	NOT SCABIES	109	NA	NA	NA
123	0	21	2	B3	109	0	0	0
124	0	12	2	NOT SCABIES	109	NA	NA	NA
125	0	4	2	B3	109	7	0	8
126	0	25	2	NOT SCABIES	109	NA	NA	NA
127	0	25	2	NOT SCABIES	109	NA	NA	NA
128	0	1	1	NOT SCABIES	109	NA	NA	NA
129	0	3	2	NOT SCABIES	109	NA	NA	NA
130	0	4	2	NOT SCABIES	109	NA	NA	NA
131	0	12	2	NOT SCABIES	109	NA	NA	NA
132	0	50	2	NOT SCABIES	109	NA	NA	NA
133	0	10	2	NOT SCABIES	109	NA	NA	NA
134	0	30	2	NOT SCABIES	109	NA	NA	NA
135	0	79	2	NOT SCABIES	109	NA	NA	NA
136	0	10	2	NOT SCABIES	109	NA	NA	NA
137	0	28	2	NOT SCABIES	109	NA	NA	NA
138	0	62	1	NOT SCABIES	109	NA	NA	NA
139	0	4	2	NOT SCABIES	109	NA	NA	NA
140	0	50	1	NOT SCABIES	109	NA	NA	NA
141	0	3	2	NOT SCABIES	109	NA	NA	NA
142	0	30	2	NOT SCABIES	109	NA	NA	NA
143	0	3	1	B3	109	11	0	12
144	0	24	2	NOT SCABIES	109	NA	NA	NA
145	0	34	1	NOT SCABIES	109	NA	NA	NA
146	0	40	2	B3	109	0	0	0
147	0	22	2	NOT SCABIES	109	NA	NA	NA
148	0	32	1	NOT SCABIES	109	NA	NA	NA
149	0	40	1	NOT SCABIES	109	NA	NA	NA
150	0	78	1	NOT SCABIES	109	NA	NA	NA
151	0	39	2	NOT SCABIES	109	NA	NA	NA
152	0	29	2	NOT SCABIES	109	NA	NA	NA
153	0	16	1	C1	109	0	0	0
154	0	74	1	NOT SCABIES	109	NA	NA	NA
155	0	19	2	NOT SCABIES	109	NA	NA	NA
156	0	70	2	NOT SCABIES	109	NA	NA	NA
157	0	1	2	NOT SCABIES	109	NA	NA	NA
158	0	5	1	NOT SCABIES	109	NA	NA	NA
159	0	10	1	NOT SCABIES	109	NA	NA	NA
160	0	34	2	NOT SCABIES	109	NA	NA	NA
161	0	16	2	NOT SCABIES	109	NA	NA	NA
162	0	14	2	NOT SCABIES	109	NA	NA	NA
163	0	59	1	NOT SCABIES	109	NA	NA	NA
164	0	0	2	NOT SCABIES	109	NA	NA	NA
165	0	28	2	NOT SCABIES	109	NA	NA	NA
166	0	22	2	NOT SCABIES	109	NA	NA	NA
167	0	5	1	NOT SCABIES	109	NA	NA	NA
168	0	22	2	NOT SCABIES	109	NA	NA	NA
169	0	25	2	C1	109	0	0	0
170	0	30	2	NOT SCABIES	109	NA	NA	NA
171	0	14	2	NOT SCABIES	109	NA	NA	NA
172	0	5	1	NOT SCABIES	109	NA	NA	NA
173	0	25	2	NOT SCABIES	109	NA	NA	NA
174	0	75	2	NOT SCABIES	109	NA	NA	NA
175	0	28	2	NOT SCABIES	109	NA	NA	NA
176	0	20	1	NOT SCABIES	109	NA	NA	NA
177	0	17	2	NOT SCABIES	109	NA	NA	NA
178	0	26	2	NOT SCABIES	109	NA	NA	NA
179	0	19	2	NOT SCABIES	109	NA	NA	NA
180	0	24	1	B3	109	0	0	0
181	0	2	1	B3	109	4	0	5
182	0	1	2	NOT SCABIES	109	NA	NA	NA
183	0	13	2	NOT SCABIES	109	NA	NA	NA
184	0	15	2	NOT SCABIES	109	NA	NA	NA
185	0	13	2	NOT SCABIES	109	NA	NA	NA
186	0	5	2	NOT SCABIES	109	NA	NA	NA
187	0	26	2	NOT SCABIES	109	NA	NA	NA
188	0	65	2	NOT SCABIES	109	NA	NA	NA
189	0	12	1	NOT SCABIES	109	NA	NA	NA
190	0	2	2	NOT SCABIES	109	NA	NA	NA
191	0	34	2	NOT SCABIES	109	NA	NA	NA
192	0	71	1	C1	109	0	0	0
193	0	68	1	C1	109	0	0	0
194	0	36	2	NOT SCABIES	111	NA	NA	NA
195	0	34	1	NOT SCABIES	111	NA	NA	NA
196	0	15	2	NOT SCABIES	111	NA	NA	NA
197	0	6	1	NOT SCABIES	111	NA	NA	NA
198	0	29	2	NOT SCABIES	111	NA	NA	NA
199	0	22	2	C1	111	0	0	0
200	0	7	1	C1	111	0	4	0
201	0	5	2	NOT SCABIES	111	NA	NA	NA
202	0	8	2	NOT SCABIES	111	NA	NA	NA
203	0	4	1	NOT SCABIES	111	NA	NA	NA
204	0	7	1	NOT SCABIES	111	NA	NA	NA
205	0	28	2	NOT SCABIES	111	NA	NA	NA
206	0	4	2	NOT SCABIES	111	NA	NA	NA
207	0	29	2	NOT SCABIES	111	NA	NA	NA
208	0	82	2	NOT SCABIES	111	NA	NA	NA
209	0	27	1	NOT SCABIES	111	NA	NA	NA
210	0	22	1	NOT SCABIES	111	NA	NA	NA
211	0	27	1	NOT SCABIES	111	NA	NA	NA
212	0	40	2	NOT SCABIES	111	NA	NA	NA
213	0	14	2	NOT SCABIES	111	NA	NA	NA
214	0	9	2	NOT SCABIES	111	NA	NA	NA
215	0	2	1	NOT SCABIES	111	NA	NA	NA
216	0	24	2	NOT SCABIES	111	NA	NA	NA
217	0	35	2	NOT SCABIES	111	NA	NA	NA
218	0	11	1	NOT SCABIES	111	NA	NA	NA
219	0	0	1	NOT SCABIES	111	NA	NA	NA
220	0	6	1	NOT SCABIES	111	NA	NA	NA
221	0	23	2	NOT SCABIES	111	NA	NA	NA
222	0	29	2	NOT SCABIES	111	NA	NA	NA
223	0	64	1	NOT SCABIES	111	NA	NA	NA
224	0	34	2	NOT SCABIES	111	NA	NA	NA
225	0	20	2	NOT SCABIES	111	NA	NA	NA
226	0	8	1	NOT SCABIES	111	NA	NA	NA
227	0	15	1	NOT SCABIES	111	NA	NA	NA
228	0	18	2	NOT SCABIES	111	NA	NA	NA
229	0	13	1	NOT SCABIES	111	NA	NA	NA
230	0	60	2	NOT SCABIES	111	NA	NA	NA
231	0	59	1	NOT SCABIES	111	NA	NA	NA
232	0	20	1	NOT SCABIES	111	NA	NA	NA
233	0	26	2	NOT SCABIES	111	NA	NA	NA
234	0	74	2	NOT SCABIES	111	NA	NA	NA
235	0	7	1	NOT SCABIES	111	NA	NA	NA
236	0	5	2	NOT SCABIES	111	NA	NA	NA
237	0	8	2	NOT SCABIES	111	NA	NA	NA
238	0	31	2	NOT SCABIES	111	NA	NA	NA
239	0	9	2	NOT SCABIES	111	NA	NA	NA
240	0	12	1	NOT SCABIES	111	NA	NA	NA
241	0	10	2	NOT SCABIES	111	NA	NA	NA
242	0	10	2	NOT SCABIES	111	NA	NA	NA
243	0	19	2	NOT SCABIES	111	NA	NA	NA
244	0	8	2	NOT SCABIES	111	NA	NA	NA
245	0	5	2	NOT SCABIES	111	NA	NA	NA
246	0	28	2	NOT SCABIES	111	NA	NA	NA
247	0	10	1	NOT SCABIES	111	NA	NA	NA
248	0	19	1	NOT SCABIES	111	NA	NA	NA
249	0	25	1	NOT SCABIES	111	NA	NA	NA
250	0	24	1	NOT SCABIES	111	NA	NA	NA
251	0	1	1	NOT SCABIES	111	NA	NA	NA
252	0	20	2	NOT SCABIES	111	NA	NA	NA
253	0	33	1	NOT SCABIES	111	NA	NA	NA
254	0	6	2	NOT SCABIES	111	NA	NA	NA
255	0	4	1	NOT SCABIES	111	NA	NA	NA
256	0	0	2	NOT SCABIES	111	NA	NA	NA
257	0	25	2	NOT SCABIES	111	NA	NA	NA
258	0	9	2	NOT SCABIES	111	NA	NA	NA
259	0	3	2	NOT SCABIES	111	NA	NA	NA
260	0	32	2	NOT SCABIES	111	NA	NA	NA
261	0	19	2	NOT SCABIES	111	NA	NA	NA
262	0	42	2	NOT SCABIES	111	NA	NA	NA
263	0	38	2	NOT SCABIES	111	NA	NA	NA
264	0	6	1	NOT SCABIES	111	NA	NA	NA
265	0	35	2	NOT SCABIES	111	NA	NA	NA
266	0	17	2	NOT SCABIES	111	NA	NA	NA
267	0	22	1	NOT SCABIES	111	NA	NA	NA
268	0	23	1	NOT SCABIES	111	NA	NA	NA
269	0	5	2	NOT SCABIES	111	NA	NA	NA
270	0	29	2	NOT SCABIES	111	NA	NA	NA
271	0	3	1	NOT SCABIES	111	NA	NA	NA
272	0	9	1	NOT SCABIES	111	NA	NA	NA
273	0	38	2	NOT SCABIES	111	NA	NA	NA
274	0	3	1	NOT SCABIES	111	NA	NA	NA
275	0	13	1	NOT SCABIES	111	NA	NA	NA
276	0	38	2	NOT SCABIES	111	NA	NA	NA
277	0	10	1	NOT SCABIES	108	NA	NA	NA
278	0	17	2	NOT SCABIES	108	NA	NA	NA
279	0	6	1	NOT SCABIES	108	NA	NA	NA
280	0	5	1	NOT SCABIES	108	NA	NA	NA
281	0	35	1	NOT SCABIES	108	NA	NA	NA
282	0	7	1	NOT SCABIES	108	NA	NA	NA
283	0	48	2	NOT SCABIES	108	NA	NA	NA
284	0	36	2	NOT SCABIES	108	NA	NA	NA
285	0	9	2	NOT SCABIES	108	NA	NA	NA
286	0	37	2	NOT SCABIES	108	NA	NA	NA
287	0	38	2	NOT SCABIES	108	NA	NA	NA
288	0	35	2	NOT SCABIES	108	NA	NA	NA
289	0	35	2	NOT SCABIES	108	NA	NA	NA
290	0	36	2	NOT SCABIES	108	NA	NA	NA
291	0	19	2	NOT SCABIES	108	NA	NA	NA
292	0	0	2	C1	108	8	0	9
293	0	4	1	NOT SCABIES	108	NA	NA	NA
294	0	24	2	NOT SCABIES	108	NA	NA	NA
295	0	11	1	NOT SCABIES	108	NA	NA	NA
296	0	83	1	NOT SCABIES	108	NA	NA	NA
297	0	46	2	NOT SCABIES	108	NA	NA	NA
298	0	15	2	NOT SCABIES	108	NA	NA	NA
299	0	6	1	NOT SCABIES	108	NA	NA	NA
300	0	11	2	NOT SCABIES	108	NA	NA	NA
301	0	35	2	NOT SCABIES	108	NA	NA	NA
302	0	51	2	NOT SCABIES	108	NA	NA	NA
303	0	4	1	NOT SCABIES	108	NA	NA	NA
304	0	22	1	NOT SCABIES	108	NA	NA	NA
305	0	49	2	NOT SCABIES	108	NA	NA	NA
306	0	45	1	NOT SCABIES	108	NA	NA	NA
307	0	9	1	NOT SCABIES	108	NA	NA	NA
308	0	20	2	NOT SCABIES	108	NA	NA	NA
309	0	35	1	NOT SCABIES	108	NA	NA	NA
310	0	57	1	NOT SCABIES	108	NA	NA	NA
311	0	63	1	NOT SCABIES	108	NA	NA	NA
312	0	39	1	NOT SCABIES	108	NA	NA	NA
313	0	22	2	NOT SCABIES	108	NA	NA	NA
314	0	75	2	NOT SCABIES	108	NA	NA	NA
315	0	1	2	B3	108	7	0	8
316	0	33	2	NOT SCABIES	108	NA	NA	NA
317	0	3	2	B3	108	7	0	8
318	0	3	2	B3	108	8	0	9
319	0	30	2	NOT SCABIES	108	NA	NA	NA
320	0	5	2	NOT SCABIES	111	NA	NA	NA
321	0	28	2	NOT SCABIES	111	NA	NA	NA
322	0	68	2	NOT SCABIES	111	NA	NA	NA
323	0	56	2	NOT SCABIES	111	NA	NA	NA
324	0	42	1	NOT SCABIES	111	NA	NA	NA
325	0	19	2	NOT SCABIES	111	NA	NA	NA
326	0	25	1	NOT SCABIES	111	NA	NA	NA
327	0	25	2	NOT SCABIES	111	NA	NA	NA
328	0	2	1	NOT SCABIES	111	NA	NA	NA
329	0	8	2	NOT SCABIES	111	NA	NA	NA
330	0	2	2	NOT SCABIES	111	NA	NA	NA
331	0	6	1	NOT SCABIES	111	NA	NA	NA
332	0	9	2	NOT SCABIES	111	NA	NA	NA
333	0	47	1	NOT SCABIES	111	NA	NA	NA
334	0	15	2	NOT SCABIES	111	NA	NA	NA
335	0	47	1	NOT SCABIES	108	NA	NA	NA
336	0	14	2	NOT SCABIES	108	NA	NA	NA
337	0	3	2	NOT SCABIES	108	NA	NA	NA
338	0	40	1	NOT SCABIES	108	NA	NA	NA
339	0	5	2	NOT SCABIES	108	NA	NA	NA
340	0	16	1	NOT SCABIES	108	NA	NA	NA
341	0	20	1	NOT SCABIES	108	NA	NA	NA
342	0	21	1	NOT SCABIES	108	NA	NA	NA
343	0	12	2	NOT SCABIES	108	NA	NA	NA
344	0	8	1	NOT SCABIES	108	NA	NA	NA
345	0	4	1	NOT SCABIES	108	NA	NA	NA
346	0	47	1	NOT SCABIES	108	NA	NA	NA
347	0	36	2	NOT SCABIES	108	NA	NA	NA
348	0	33	2	NOT SCABIES	108	NA	NA	NA
349	0	4	1	NOT SCABIES	108	NA	NA	NA
350	0	27	1	NOT SCABIES	108	NA	NA	NA
351	0	1	2	NOT SCABIES	108	NA	NA	NA
352	0	32	1	NOT SCABIES	108	NA	NA	NA
353	0	33	2	NOT SCABIES	108	NA	NA	NA
354	0	51	1	NOT SCABIES	108	NA	NA	NA
355	0	12	2	B3	108	0	6	0
356	0	23	2	NOT SCABIES	108	NA	NA	NA
357	0	17	2	NOT SCABIES	108	NA	NA	NA
358	0	13	1	NOT SCABIES	108	NA	NA	NA
359	0	41	1	NOT SCABIES	108	NA	NA	NA
360	0	21	2	NOT SCABIES	108	NA	NA	NA
361	0	32	2	NOT SCABIES	108	NA	NA	NA
362	0	40	2	NOT SCABIES	108	NA	NA	NA
363	0	34	1	NOT SCABIES	108	NA	NA	NA
364	0	27	2	NOT SCABIES	NA	NA	NA	NA
365	0	0	1	NOT SCABIES	NA	NA	NA	NA
366	0	30	2	NOT SCABIES	NA	NA	NA	NA
367	0	1	2	NOT SCABIES	108	NA	NA	NA
368	0	36	2	NOT SCABIES	108	NA	NA	NA
369	0	0	1	NOT SCABIES	108	NA	NA	NA
370	0	26	2	NOT SCABIES	108	NA	NA	NA
371	0	26	2	NOT SCABIES	108	NA	NA	NA
372	0	43	2	NOT SCABIES	108	NA	NA	NA
373	0	48	1	NOT SCABIES	108	NA	NA	NA
374	0	66	1	NOT SCABIES	113	NA	NA	NA
375	0	1	1	NOT SCABIES	113	NA	NA	NA
376	0	1	2	NOT SCABIES	113	NA	NA	NA
377	0	3	1	NOT SCABIES	113	NA	NA	NA
378	0	9	1	NOT SCABIES	113	NA	NA	NA
379	0	3	1	NOT SCABIES	113	NA	NA	NA
380	0	2	1	NOT SCABIES	113	NA	NA	NA
381	0	21	2	NOT SCABIES	113	NA	NA	NA
382	0	1	2	NOT SCABIES	113	NA	NA	NA
383	0	20	2	NOT SCABIES	113	NA	NA	NA
384	0	22	2	NOT SCABIES	113	NA	NA	NA
385	0	36	2	B3	113	0	0	0
386	0	5	1	B3	113	8	0	9
387	0	18	2	NOT SCABIES	113	NA	NA	NA
388	0	29	2	NOT SCABIES	113	NA	NA	NA
389	0	0	2	NOT SCABIES	113	NA	NA	NA
390	0	22	2	NOT SCABIES	113	NA	NA	NA
391	0	60	1	NOT SCABIES	113	NA	NA	NA
392	0	22	1	NOT SCABIES	113	NA	NA	NA
393	0	2	2	NOT SCABIES	113	NA	NA	NA
394	0	24	2	NOT SCABIES	113	NA	NA	NA
395	0	24	2	NOT SCABIES	113	NA	NA	NA
396	0	57	2	NOT SCABIES	113	NA	NA	NA
397	0	3	1	NOT SCABIES	113	NA	NA	NA
398	0	3	1	NOT SCABIES	113	NA	NA	NA
399	0	28	2	NOT SCABIES	113	NA	NA	NA
400	0	0	2	NOT SCABIES	113	NA	NA	NA
401	0	7	2	NOT SCABIES	113	NA	NA	NA
402	0	4	1	NOT SCABIES	113	NA	NA	NA
403	0	2	1	B3	113	4	0	5
404	0	6	2	NOT SCABIES	113	NA	NA	NA
405	0	23	2	NOT SCABIES	113	NA	NA	NA
406	0	29	2	NOT SCABIES	113	NA	NA	NA
407	0	37	2	NOT SCABIES	113	NA	NA	NA
408	0	57	2	NOT SCABIES	113	NA	NA	NA
409	0	19	2	NOT SCABIES	113	NA	NA	NA
410	0	3	1	NOT SCABIES	113	NA	NA	NA
411	0	36	1	NOT SCABIES	113	NA	NA	NA
412	0	29	2	NOT SCABIES	113	NA	NA	NA
413	0	30	1	NOT SCABIES	113	NA	NA	NA
414	0	6	2	NOT SCABIES	113	NA	NA	NA
415	0	16	2	NOT SCABIES	113	NA	NA	NA
416	0	12	2	NOT SCABIES	113	NA	NA	NA
417	0	0	2	NOT SCABIES	113	NA	NA	NA
418	0	41	2	NOT SCABIES	113	NA	NA	NA
419	0	35	1	B3	113	0	0	0
420	0	47	1	NOT SCABIES	113	NA	NA	NA
421	0	15	2	NOT SCABIES	113	NA	NA	NA
422	0	19	2	NOT SCABIES	113	NA	NA	NA
423	0	3	2	NOT SCABIES	113	NA	NA	NA
424	0	3	2	NOT SCABIES	113	NA	NA	NA
425	0	29	2	NOT SCABIES	113	NA	NA	NA
426	0	5	1	B3	113	6	0	7
427	0	9	1	NOT SCABIES	113	NA	NA	NA
428	0	52	2	B3	113	0	0	0
429	0	2	2	NOT SCABIES	113	NA	NA	NA
430	0	12	1	NOT SCABIES	113	NA	NA	NA
431	0	74	1	NOT SCABIES	113	NA	NA	NA
432	0	62	1	NOT SCABIES	113	NA	NA	NA
433	0	2	2	C1	113	5	0	9
434	0	39	2	NOT SCABIES	113	NA	NA	NA
435	0	15	2	NOT SCABIES	113	NA	NA	NA
436	0	34	2	NOT SCABIES	113	NA	NA	NA
437	0	26	1	NOT SCABIES	113	NA	NA	NA
438	0	50	2	NOT SCABIES	113	NA	NA	NA
439	0	27	1	NOT SCABIES	113	NA	NA	NA
440	0	19	2	NOT SCABIES	113	NA	NA	NA
441	0	32	2	NOT SCABIES	113	NA	NA	NA
442	0	9	2	NOT SCABIES	113	NA	NA	NA
443	0	47	2	NOT SCABIES	113	NA	NA	NA
444	0	9	2	C1	113	0	2	0
445	0	16	1	NOT SCABIES	113	NA	NA	NA
446	0	12	2	NOT SCABIES	113	NA	NA	NA
447	0	62	2	NOT SCABIES	113	NA	NA	NA
448	0	13	1	NOT SCABIES	113	NA	NA	NA
449	0	17	2	NOT SCABIES	113	NA	NA	NA
450	0	48	1	NOT SCABIES	113	NA	NA	NA
451	0	28	2	C1	113	0	0	0
452	0	4	2	NOT SCABIES	113	NA	NA	NA
453	0	75	2	NOT SCABIES	113	NA	NA	NA
454	0	19	2	NOT SCABIES	113	NA	NA	NA
455	0	38	2	NOT SCABIES	113	NA	NA	NA
456	0	38	2	NOT SCABIES	113	NA	NA	NA
457	0	17	2	NOT SCABIES	113	NA	NA	NA
458	0	28	2	NOT SCABIES	124	NA	NA	NA
459	0	1	2	NOT SCABIES	124	NA	NA	NA
460	0	76	2	NOT SCABIES	124	NA	NA	NA
461	0	66	1	NOT SCABIES	124	NA	NA	NA
462	0	11	1	NOT SCABIES	124	NA	NA	NA
463	0	8	2	NOT SCABIES	124	NA	NA	NA
464	0	10	1	NOT SCABIES	124	NA	NA	NA
465	0	14	1	NOT SCABIES	124	NA	NA	NA
466	0	3	2	NOT SCABIES	124	NA	NA	NA
467	0	10	2	NOT SCABIES	124	NA	NA	NA
468	0	27	2	NOT SCABIES	124	NA	NA	NA
469	0	15	1	NOT SCABIES	124	NA	NA	NA
470	0	10	2	NOT SCABIES	124	NA	NA	NA
471	0	76	2	NOT SCABIES	124	NA	NA	NA
472	0	28	2	B3	124	0	0	0
473	0	42	2	NOT SCABIES	124	NA	NA	NA
474	0	15	1	NOT SCABIES	124	NA	NA	NA
475	0	39	2	NOT SCABIES	124	NA	NA	NA
476	0	33	1	NOT SCABIES	124	NA	NA	NA
477	0	30	1	NOT SCABIES	124	NA	NA	NA
478	0	4	1	B3	124	7	0	8
479	0	23	2	NOT SCABIES	124	NA	NA	NA
480	0	17	1	NOT SCABIES	124	NA	NA	NA
481	0	29	1	NOT SCABIES	124	NA	NA	NA
482	0	62	2	B3	124	0	0	0
483	0	29	2	NOT SCABIES	124	NA	NA	NA
484	0	42	2	NOT SCABIES	124	NA	NA	NA
485	0	3	1	NOT SCABIES	124	NA	NA	NA
486	0	3	2	NOT SCABIES	124	NA	NA	NA
487	0	8	2	NOT SCABIES	124	NA	NA	NA
488	0	25	2	NOT SCABIES	124	NA	NA	NA
489	0	63	1	NOT SCABIES	124	NA	NA	NA
490	0	17	1	NOT SCABIES	124	NA	NA	NA
491	0	43	2	NOT SCABIES	124	NA	NA	NA
492	0	30	2	NOT SCABIES	124	NA	NA	NA
493	0	20	2	NOT SCABIES	124	NA	NA	NA
494	0	9	1	NOT SCABIES	124	NA	NA	NA
495	0	41	2	NOT SCABIES	124	NA	NA	NA
496	0	9	1	NOT SCABIES	124	NA	NA	NA
497	0	33	1	NOT SCABIES	124	NA	NA	NA
498	0	25	2	NOT SCABIES	124	NA	NA	NA
499	0	32	2	NOT SCABIES	124	NA	NA	NA
500	0	54	2	NOT SCABIES	124	NA	NA	NA
501	0	31	1	NOT SCABIES	124	NA	NA	NA
502	0	0	2	NOT SCABIES	124	NA	NA	NA
503	0	19	1	NOT SCABIES	124	NA	NA	NA
504	0	15	2	NOT SCABIES	124	NA	NA	NA
505	0	26	1	NOT SCABIES	124	NA	NA	NA
506	0	49	2	NOT SCABIES	124	NA	NA	NA
507	0	22	2	NOT SCABIES	124	NA	NA	NA
508	0	26	2	NOT SCABIES	124	NA	NA	NA
509	0	31	2	NOT SCABIES	124	NA	NA	NA
510	0	1	1	NOT SCABIES	NA	NA	NA	NA
511	0	15	2	NOT SCABIES	124	NA	NA	NA
512	0	35	2	NOT SCABIES	124	NA	NA	NA
513	0	33	2	NOT SCABIES	NA	NA	NA	NA
514	0	24	1	NOT SCABIES	124	NA	NA	NA
515	0	1	1	NOT SCABIES	NA	NA	NA	NA
516	0	65	2	NOT SCABIES	124	NA	NA	NA
517	0	16	1	NOT SCABIES	124	NA	NA	NA
518	0	28	1	NOT SCABIES	124	NA	NA	NA
519	0	19	2	NOT SCABIES	124	NA	NA	NA
520	0	2	2	NOT SCABIES	124	NA	NA	NA
521	0	29	2	NOT SCABIES	124	NA	NA	NA
522	0	32	2	NOT SCABIES	124	NA	NA	NA
523	0	42	2	NOT SCABIES	124	NA	NA	NA
524	0	0	2	NOT SCABIES	124	NA	NA	NA
525	0	44	2	NOT SCABIES	124	NA	NA	NA
526	0	14	1	NOT SCABIES	124	NA	NA	NA
527	0	5	1	B3	124	9	0	10
528	0	19	2	NOT SCABIES	124	NA	NA	NA
529	0	8	1	NOT SCABIES	124	NA	NA	NA
530	0	0	1	NOT SCABIES	124	NA	NA	NA
531	0	13	2	NOT SCABIES	124	NA	NA	NA
532	0	42	2	NOT SCABIES	124	NA	NA	NA
533	0	20	2	NOT SCABIES	124	NA	NA	NA
534	0	40	2	NOT SCABIES	124	NA	NA	NA
535	0	20	2	NOT SCABIES	124	NA	NA	NA
536	0	0	1	NOT SCABIES	124	NA	NA	NA
537	0	51	2	NOT SCABIES	124	NA	NA	NA
538	0	18	2	NOT SCABIES	124	NA	NA	NA
539	0	14	1	NOT SCABIES	124	NA	NA	NA
540	0	15	1	NOT SCABIES	124	NA	NA	NA
541	0	17	1	NOT SCABIES	124	NA	NA	NA
542	0	11	2	NOT SCABIES	124	NA	NA	NA
543	0	38	1	NOT SCABIES	124	NA	NA	NA
544	0	42	1	NOT SCABIES	112	NA	NA	NA
545	0	63	1	NOT SCABIES	112	NA	NA	NA
546	0	8	1	NOT SCABIES	NA	NA	NA	NA
547	0	14	2	NOT SCABIES	NA	NA	NA	NA
548	0	22	2	B3	112	0	0	0
549	0	5	2	NOT SCABIES	112	NA	NA	NA
550	0	16	1	NOT SCABIES	112	NA	NA	NA
551	0	16	1	NOT SCABIES	112	NA	NA	NA
552	0	22	1	NOT SCABIES	112	NA	NA	NA
553	0	2	2	NOT SCABIES	112	NA	NA	NA
554	0	18	2	B3	112	0	0	0
555	0	35	2	NOT SCABIES	112	NA	NA	NA
556	0	62	1	NOT SCABIES	112	NA	NA	NA
557	0	2	1	C1	112	0	0	0
558	0	22	2	NOT SCABIES	112	NA	NA	NA
559	0	7	1	NOT SCABIES	112	NA	NA	NA
560	0	16	2	NOT SCABIES	112	NA	NA	NA
561	0	58	1	NOT SCABIES	112	NA	NA	NA
562	0	29	2	NOT SCABIES	112	NA	NA	NA
563	0	19	1	NOT SCABIES	112	NA	NA	NA
564	0	0	2	NOT SCABIES	112	NA	NA	NA
565	0	18	2	NOT SCABIES	112	NA	NA	NA
566	0	51	2	NOT SCABIES	112	NA	NA	NA
567	0	14	2	NOT SCABIES	112	NA	NA	NA
568	0	6	1	NOT SCABIES	NA	NA	NA	NA
569	0	27	2	NOT SCABIES	NA	NA	NA	NA
570	0	1	2	NOT SCABIES	NA	NA	NA	NA
571	0	52	1	NOT SCABIES	NA	NA	NA	NA
572	0	5	2	NOT SCABIES	112	NA	NA	NA
573	0	10	2	NOT SCABIES	112	NA	NA	NA
574	0	39	2	NOT SCABIES	112	NA	NA	NA
575	0	8	2	NOT SCABIES	112	NA	NA	NA
576	0	33	2	NOT SCABIES	112	NA	NA	NA
577	0	27	2	NOT SCABIES	112	NA	NA	NA
578	0	46	2	NOT SCABIES	112	NA	NA	NA
579	0	4	2	NOT SCABIES	112	NA	NA	NA
580	0	15	1	NOT SCABIES	112	NA	NA	NA
581	0	45	2	NOT SCABIES	112	NA	NA	NA
582	0	32	2	NOT SCABIES	112	NA	NA	NA
583	0	2	2	NOT SCABIES	112	NA	NA	NA
584	0	36	2	NOT SCABIES	112	NA	NA	NA
585	0	1	1	NOT SCABIES	112	NA	NA	NA
586	0	28	2	NOT SCABIES	112	NA	NA	NA
587	0	42	2	NOT SCABIES	112	NA	NA	NA
588	0	39	1	NOT SCABIES	112	NA	NA	NA
589	0	42	1	NOT SCABIES	112	NA	NA	NA
590	0	52	2	NOT SCABIES	112	NA	NA	NA
591	0	31	2	NOT SCABIES	112	NA	NA	NA
592	0	28	1	NOT SCABIES	112	NA	NA	NA
593	0	27	2	NOT SCABIES	112	NA	NA	NA
594	0	20	2	NOT SCABIES	112	NA	NA	NA
595	0	11	2	NOT SCABIES	112	NA	NA	NA
596	0	21	2	NOT SCABIES	112	NA	NA	NA
597	0	18	2	NOT SCABIES	112	NA	NA	NA
598	0	25	2	B3	112	0	0	0
599	0	55	2	NOT SCABIES	112	NA	NA	NA
600	0	1	1	NOT SCABIES	112	NA	NA	NA
601	0	30	2	NOT SCABIES	112	NA	NA	NA
602	0	18	2	NOT SCABIES	112	NA	NA	NA
603	0	17	2	NOT SCABIES	112	NA	NA	NA
604	0	17	2	NOT SCABIES	112	NA	NA	NA
605	0	30	2	NOT SCABIES	112	NA	NA	NA
606	0	11	2	NOT SCABIES	112	NA	NA	NA
607	0	30	2	NOT SCABIES	112	NA	NA	NA
608	0	0	2	NOT SCABIES	112	NA	NA	NA
609	0	2	2	NOT SCABIES	112	NA	NA	NA
610	0	21	1	NOT SCABIES	112	NA	NA	NA
611	0	25	2	NOT SCABIES	112	NA	NA	NA
612	0	20	2	NOT SCABIES	112	NA	NA	NA
613	0	7	1	B3	112	0	3	0
614	0	2	1	NOT SCABIES	112	NA	NA	NA
615	0	33	2	NOT SCABIES	112	NA	NA	NA
616	0	24	1	NOT SCABIES	112	NA	NA	NA
617	0	28	2	NOT SCABIES	112	NA	NA	NA
618	0	64	2	NOT SCABIES	112	NA	NA	NA
619	0	21	1	NOT SCABIES	112	NA	NA	NA
620	0	1	1	NOT SCABIES	112	NA	NA	NA
621	0	9	2	NOT SCABIES	112	NA	NA	NA
622	0	36	2	NOT SCABIES	112	NA	NA	NA
623	0	36	1	NOT SCABIES	112	NA	NA	NA
624	0	4	2	NOT SCABIES	112	NA	NA	NA
625	0	32	1	NOT SCABIES	112	NA	NA	NA
626	0	57	1	NOT SCABIES	112	NA	NA	NA
627	0	54	2	NOT SCABIES	112	NA	NA	NA
628	0	32	1	NOT SCABIES	112	NA	NA	NA
629	0	20	1	NOT SCABIES	112	NA	NA	NA
630	0	58	2	NOT SCABIES	107	NA	NA	NA
631	0	4	1	NOT SCABIES	107	NA	NA	NA
632	0	10	2	NOT SCABIES	107	NA	NA	NA
633	0	1	1	NOT SCABIES	107	NA	NA	NA
634	0	61	1	NOT SCABIES	107	NA	NA	NA
635	0	5	2	NOT SCABIES	107	NA	NA	NA
636	0	30	2	NOT SCABIES	107	NA	NA	NA
637	0	40	1	NOT SCABIES	107	NA	NA	NA
638	0	31	2	NOT SCABIES	107	NA	NA	NA
639	0	13	2	NOT SCABIES	107	NA	NA	NA
640	0	2	2	NOT SCABIES	107	NA	NA	NA
641	0	58	1	B3	107	0	0	0
642	0	7	2	NOT SCABIES	107	NA	NA	NA
643	0	4	2	NOT SCABIES	107	NA	NA	NA
644	0	2	1	B3	107	8	0	9
645	0	16	2	NOT SCABIES	107	NA	NA	NA
646	0	41	1	B3	107	0	0	0
647	0	5	2	NOT SCABIES	107	NA	NA	NA
648	0	34	2	NOT SCABIES	107	NA	NA	NA
649	0	21	1	NOT SCABIES	107	NA	NA	NA
650	0	45	2	NOT SCABIES	107	NA	NA	NA
651	0	22	1	NOT SCABIES	107	NA	NA	NA
652	0	19	2	NOT SCABIES	107	NA	NA	NA
653	0	15	1	NOT SCABIES	107	NA	NA	NA
654	0	2	2	NOT SCABIES	107	NA	NA	NA
655	0	37	2	NOT SCABIES	107	NA	NA	NA
656	0	35	1	B3	107	0	0	0
657	0	14	2	C1	107	0	4	0
658	0	35	2	NOT SCABIES	107	NA	NA	NA
659	0	5	1	NOT SCABIES	107	NA	NA	NA
660	0	12	1	NOT SCABIES	107	NA	NA	NA
661	0	16	2	NOT SCABIES	107	NA	NA	NA
662	0	27	2	NOT SCABIES	107	NA	NA	NA
663	0	3	1	NOT SCABIES	107	NA	NA	NA
664	0	29	2	NOT SCABIES	107	NA	NA	NA
665	0	14	2	B3	107	0	4	0
666	0	7	2	NOT SCABIES	107	NA	NA	NA
667	0	62	2	NOT SCABIES	107	NA	NA	NA
668	0	11	1	NOT SCABIES	107	NA	NA	NA
669	0	13	2	NOT SCABIES	107	NA	NA	NA
670	0	11	1	NOT SCABIES	107	NA	NA	NA
671	0	29	1	NOT SCABIES	107	NA	NA	NA
672	0	14	2	NOT SCABIES	107	NA	NA	NA
673	0	14	2	B3	107	0	2	0
674	0	14	1	B3	107	0	6	0
675	0	14	1	NOT SCABIES	107	NA	NA	NA
676	0	16	1	NOT SCABIES	107	NA	NA	NA
677	0	56	2	NOT SCABIES	107	NA	NA	NA
678	0	36	2	NOT SCABIES	107	NA	NA	NA
679	0	35	2	B3	107	0	0	0
680	0	13	1	NOT SCABIES	107	NA	NA	NA
681	0	26	2	NOT SCABIES	107	NA	NA	NA
682	0	10	2	C1	107	0	4	0
683	0	10	2	NOT SCABIES	107	NA	NA	NA
684	0	56	2	NOT SCABIES	107	NA	NA	NA
685	0	36	1	NOT SCABIES	107	NA	NA	NA
686	0	49	2	B3	107	0	0	0
687	0	41	2	NOT SCABIES	107	NA	NA	NA
688	0	21	1	NOT SCABIES	107	NA	NA	NA
689	0	67	1	NOT SCABIES	107	NA	NA	NA
690	0	23	2	NOT SCABIES	107	NA	NA	NA
691	0	16	1	NOT SCABIES	107	NA	NA	NA
692	0	17	2	NOT SCABIES	107	NA	NA	NA
693	0	10	1	NOT SCABIES	107	NA	NA	NA
694	0	20	2	NOT SCABIES	107	NA	NA	NA
695	0	16	1	NOT SCABIES	107	NA	NA	NA
696	0	19	2	NOT SCABIES	107	NA	NA	NA
697	0	3	1	NOT SCABIES	107	NA	NA	NA
698	0	12	2	NOT SCABIES	107	NA	NA	NA
699	0	14	2	NOT SCABIES	107	NA	NA	NA
700	0	26	2	NOT SCABIES	107	NA	NA	NA
701	0	67	1	NOT SCABIES	107	NA	NA	NA
702	0	35	2	NOT SCABIES	107	NA	NA	NA
703	0	15	1	NOT SCABIES	107	NA	NA	NA
704	0	14	1	NOT SCABIES	107	NA	NA	NA
705	0	1	2	NOT SCABIES	107	NA	NA	NA
706	0	13	2	NOT SCABIES	107	NA	NA	NA
707	0	32	1	NOT SCABIES	107	NA	NA	NA
708	0	12	1	NOT SCABIES	107	NA	NA	NA
709	0	10	2	NOT SCABIES	107	NA	NA	NA
710	0	1	1	NOT SCABIES	107	NA	NA	NA
711	0	4	2	NOT SCABIES	107	NA	NA	NA
712	0	7	1	NOT SCABIES	107	NA	NA	NA
713	0	75	2	NOT SCABIES	107	NA	NA	NA
714	0	20	1	NOT SCABIES	107	NA	NA	NA
715	0	40	2	NOT SCABIES	107	NA	NA	NA
716	0	15	1	NOT SCABIES	107	NA	NA	NA
717	0	4	2	NOT SCABIES	125	NA	NA	NA
718	0	5	2	NOT SCABIES	120	NA	NA	NA
719	0	24	2	NOT SCABIES	120	NA	NA	NA
720	0	37	1	NOT SCABIES	120	NA	NA	NA
721	0	64	2	NOT SCABIES	120	NA	NA	NA
722	0	36	1	NOT SCABIES	120	NA	NA	NA
723	0	42	2	NOT SCABIES	120	NA	NA	NA
724	0	11	2	NOT SCABIES	120	NA	NA	NA
725	0	16	2	NOT SCABIES	120	NA	NA	NA
726	0	50	2	NOT SCABIES	120	NA	NA	NA
727	0	2	2	NOT SCABIES	125	NA	NA	NA
728	0	17	2	NOT SCABIES	125	NA	NA	NA
729	0	57	2	NOT SCABIES	125	NA	NA	NA
730	0	67	1	NOT SCABIES	120	NA	NA	NA
731	0	34	1	NOT SCABIES	120	NA	NA	NA
732	0	24	2	NOT SCABIES	120	NA	NA	NA
733	0	44	2	NOT SCABIES	120	NA	NA	NA
734	0	20	1	C1	120	0	0	0
735	0	23	1	NOT SCABIES	120	NA	NA	NA
736	0	26	1	NOT SCABIES	119	NA	NA	NA
737	0	36	2	NOT SCABIES	120	NA	NA	NA
738	0	29	2	NOT SCABIES	120	NA	NA	NA
739	0	7	1	NOT SCABIES	120	NA	NA	NA
740	0	26	2	NOT SCABIES	120	NA	NA	NA
741	0	22	2	NOT SCABIES	120	NA	NA	NA
742	0	3	2	NOT SCABIES	120	NA	NA	NA
743	0	24	2	NOT SCABIES	120	NA	NA	NA
744	0	25	2	NOT SCABIES	120	NA	NA	NA
745	0	0	1	B3	120	9	0	10
746	0	10	2	NOT SCABIES	120	NA	NA	NA
747	0	36	2	NOT SCABIES	120	NA	NA	NA
748	0	34	2	NOT SCABIES	120	NA	NA	NA
749	0	12	1	NOT SCABIES	120	NA	NA	NA
750	0	14	1	NOT SCABIES	120	NA	NA	NA
751	0	38	2	NOT SCABIES	120	NA	NA	NA
752	0	22	2	NOT SCABIES	120	NA	NA	NA
753	0	80	2	NOT SCABIES	120	NA	NA	NA
754	0	2	2	NOT SCABIES	120	NA	NA	NA
755	0	24	1	NOT SCABIES	120	NA	NA	NA
756	0	25	1	NOT SCABIES	120	NA	NA	NA
757	0	24	1	NOT SCABIES	120	NA	NA	NA
758	0	50	2	NOT SCABIES	120	NA	NA	NA
759	0	20	2	NOT SCABIES	120	NA	NA	NA
760	0	25	2	NOT SCABIES	120	NA	NA	NA
761	0	12	1	NOT SCABIES	120	NA	NA	NA
762	0	10	2	NOT SCABIES	120	NA	NA	NA
763	0	33	2	NOT SCABIES	120	NA	NA	NA
764	0	33	1	NOT SCABIES	120	NA	NA	NA
765	0	42	2	NOT SCABIES	120	NA	NA	NA
766	0	4	2	NOT SCABIES	120	NA	NA	NA
767	0	3	2	NOT SCABIES	120	NA	NA	NA
768	0	48	2	NOT SCABIES	120	NA	NA	NA
769	0	4	1	NOT SCABIES	120	NA	NA	NA
770	0	25	1	NOT SCABIES	120	NA	NA	NA
771	0	50	2	NOT SCABIES	120	NA	NA	NA
772	0	8	1	NOT SCABIES	120	NA	NA	NA
773	0	2	1	NOT SCABIES	120	NA	NA	NA
774	0	30	2	NOT SCABIES	120	NA	NA	NA
775	0	21	2	NOT SCABIES	120	NA	NA	NA
776	0	27	2	NOT SCABIES	120	NA	NA	NA
777	0	46	2	NOT SCABIES	120	NA	NA	NA
778	0	5	1	NOT SCABIES	120	NA	NA	NA
779	0	46	2	NOT SCABIES	120	NA	NA	NA
780	0	46	1	B3	120	0	0	0
781	0	8	1	NOT SCABIES	120	NA	NA	NA
782	0	2	1	NOT SCABIES	120	NA	NA	NA
783	0	30	2	NOT SCABIES	120	NA	NA	NA
784	0	1	2	NOT SCABIES	120	NA	NA	NA
785	0	18	2	NOT SCABIES	120	NA	NA	NA
786	0	62	2	NOT SCABIES	120	NA	NA	NA
787	0	22	2	NOT SCABIES	120	NA	NA	NA
788	0	39	2	NOT SCABIES	120	NA	NA	NA
789	0	27	2	NOT SCABIES	120	NA	NA	NA
790	0	32	2	NOT SCABIES	120	NA	NA	NA
791	0	7	1	NOT SCABIES	120	NA	NA	NA
792	0	9	2	NOT SCABIES	120	NA	NA	NA
793	0	2	1	NOT SCABIES	120	NA	NA	NA
794	0	49	2	NOT SCABIES	120	NA	NA	NA
795	0	47	2	NOT SCABIES	120	NA	NA	NA
796	0	2	1	B3	120	1	0	2
797	0	10	2	NOT SCABIES	120	NA	NA	NA
798	0	22	2	NOT SCABIES	120	NA	NA	NA
799	0	27	1	NOT SCABIES	120	NA	NA	NA
800	0	9	2	NOT SCABIES	125	NA	NA	NA
801	0	24	2	NOT SCABIES	125	NA	NA	NA
802	0	0	1	NOT SCABIES	125	NA	NA	NA
803	0	13	2	B3	125	0	1	0
804	0	22	2	NOT SCABIES	125	NA	NA	NA
805	0	13	1	NOT SCABIES	125	NA	NA	NA
806	0	3	1	B3	125	1	0	2
807	0	35	2	NOT SCABIES	125	NA	NA	NA
808	0	18	2	NOT SCABIES	125	NA	NA	NA
809	0	3	2	NOT SCABIES	NA	NA	NA	NA
810	0	34	2	B3	125	0	0	0
811	0	18	2	B3	125	0	0	0
812	0	5	2	NOT SCABIES	125	NA	NA	NA
813	0	21	1	C1	125	0	0	0
814	0	25	2	NOT SCABIES	125	NA	NA	NA
815	0	28	2	NOT SCABIES	125	NA	NA	NA
816	0	8	2	NOT SCABIES	125	NA	NA	NA
817	0	5	2	NOT SCABIES	125	NA	NA	NA
818	0	3	1	NOT SCABIES	125	NA	NA	NA
819	0	5	2	NOT SCABIES	125	NA	NA	NA
820	0	7	2	NOT SCABIES	125	NA	NA	NA
821	0	21	2	NOT SCABIES	125	NA	NA	NA
822	0	14	2	B3	125	0	12	0
823	0	40	2	NOT SCABIES	125	NA	NA	NA
824	0	6	2	NOT SCABIES	125	NA	NA	NA
825	0	8	1	NOT SCABIES	125	NA	NA	NA
826	0	31	2	NOT SCABIES	125	NA	NA	NA
827	0	29	2	NOT SCABIES	125	NA	NA	NA
828	0	11	2	NOT SCABIES	125	NA	NA	NA
829	0	20	2	NOT SCABIES	125	NA	NA	NA
830	0	8	1	B3	125	0	3	0
831	0	28	2	NOT SCABIES	125	NA	NA	NA
832	0	2	1	NOT SCABIES	125	NA	NA	NA
833	0	30	2	C1	125	0	0	0
834	0	16	2	NOT SCABIES	125	NA	NA	NA
835	0	2	2	NOT SCABIES	125	NA	NA	NA
836	0	3	2	NOT SCABIES	125	NA	NA	NA
837	0	57	2	NOT SCABIES	125	NA	NA	NA
838	0	34	2	NOT SCABIES	125	NA	NA	NA
839	0	69	1	NOT SCABIES	125	NA	NA	NA
840	0	24	2	NOT SCABIES	125	NA	NA	NA
841	0	10	2	NOT SCABIES	125	NA	NA	NA
842	0	37	2	NOT SCABIES	125	NA	NA	NA
843	0	10	1	B3	NA	0	2	0
844	0	55	2	NOT SCABIES	NA	NA	NA	NA
845	0	34	1	NOT SCABIES	125	NA	NA	NA
846	0	34	1	NOT SCABIES	125	NA	NA	NA
847	0	35	2	NOT SCABIES	125	NA	NA	NA
848	0	2	2	NOT SCABIES	125	NA	NA	NA
849	0	0	1	B3	125	6	0	7
850	0	28	2	NOT SCABIES	125	NA	NA	NA
851	0	2	1	B3	125	5	0	6
852	0	1	1	NOT SCABIES	125	NA	NA	NA
853	0	3	2	NOT SCABIES	125	NA	NA	NA
854	0	39	2	NOT SCABIES	125	NA	NA	NA
855	0	38	2	NOT SCABIES	125	NA	NA	NA
856	0	1	1	C1	125	6	0	12
857	0	26	2	NOT SCABIES	125	NA	NA	NA
858	0	5	1	NOT SCABIES	125	NA	NA	NA
859	0	12	1	NOT SCABIES	125	NA	NA	NA
860	0	22	2	NOT SCABIES	125	NA	NA	NA
861	0	24	1	NOT SCABIES	125	NA	NA	NA
862	0	1	2	NOT SCABIES	125	NA	NA	NA
863	0	29	2	NOT SCABIES	125	NA	NA	NA
864	0	4	1	NOT SCABIES	125	NA	NA	NA
865	0	57	2	NOT SCABIES	125	NA	NA	NA
866	0	14	2	B3	125	0	3	0
867	0	11	1	NOT SCABIES	125	NA	NA	NA
868	0	5	2	NOT SCABIES	125	NA	NA	NA
869	0	27	1	NOT SCABIES	125	NA	NA	NA
870	0	22	2	B3	125	0	0	0
871	0	31	2	NOT SCABIES	125	NA	NA	NA
872	0	16	2	NOT SCABIES	125	NA	NA	NA
873	0	30	1	NOT SCABIES	125	NA	NA	NA
874	0	18	2	NOT SCABIES	125	NA	NA	NA
875	0	24	2	NOT SCABIES	125	NA	NA	NA
876	0	5	2	NOT SCABIES	125	NA	NA	NA
877	0	23	2	NOT SCABIES	125	NA	NA	NA
878	0	26	2	NOT SCABIES	125	NA	NA	NA
879	0	31	1	NOT SCABIES	125	NA	NA	NA
880	0	36	2	NOT SCABIES	125	NA	NA	NA
881	0	57	1	NOT SCABIES	125	NA	NA	NA
882	0	55	1	NOT SCABIES	125	NA	NA	NA
883	0	23	1	NOT SCABIES	125	NA	NA	NA
884	0	46	2	NOT SCABIES	125	NA	NA	NA
885	0	28	2	NOT SCABIES	125	NA	NA	NA
886	0	20	1	NOT SCABIES	125	NA	NA	NA
887	0	25	1	NOT SCABIES	125	NA	NA	NA
888	0	0	1	NOT SCABIES	125	NA	NA	NA
889	0	25	2	NOT SCABIES	125	NA	NA	NA
890	0	25	1	NOT SCABIES	125	NA	NA	NA
891	0	25	1	C1	125	0	0	0
892	0	37	1	NOT SCABIES	118	NA	NA	NA
893	0	3	1	NOT SCABIES	118	NA	NA	NA
894	0	35	2	NOT SCABIES	118	NA	NA	NA
895	0	11	2	NOT SCABIES	118	NA	NA	NA
896	0	12	2	NOT SCABIES	118	NA	NA	NA
897	0	1	2	NOT SCABIES	118	NA	NA	NA
898	0	57	2	NOT SCABIES	118	NA	NA	NA
899	0	15	2	NOT SCABIES	118	NA	NA	NA
900	0	57	1	NOT SCABIES	118	NA	NA	NA
901	0	26	2	NOT SCABIES	118	NA	NA	NA
902	0	5	1	NOT SCABIES	118	NA	NA	NA
903	0	26	1	NOT SCABIES	118	NA	NA	NA
904	0	17	2	NOT SCABIES	118	NA	NA	NA
905	0	11	1	NOT SCABIES	118	NA	NA	NA
906	0	20	1	NOT SCABIES	118	NA	NA	NA
907	0	60	2	NOT SCABIES	118	NA	NA	NA
908	0	3	2	NOT SCABIES	118	NA	NA	NA
909	0	5	2	NOT SCABIES	118	NA	NA	NA
910	0	35	1	NOT SCABIES	118	NA	NA	NA
911	0	27	1	NOT SCABIES	118	NA	NA	NA
912	0	18	2	NOT SCABIES	118	NA	NA	NA
913	0	56	2	NOT SCABIES	118	NA	NA	NA
914	0	27	2	NOT SCABIES	118	NA	NA	NA
915	0	22	2	NOT SCABIES	118	NA	NA	NA
916	0	48	2	NOT SCABIES	118	NA	NA	NA
917	0	11	1	NOT SCABIES	118	NA	NA	NA
918	0	14	1	C1	118	0	10	0
919	0	23	1	NOT SCABIES	118	NA	NA	NA
920	0	1	2	NOT SCABIES	118	NA	NA	NA
921	0	2	2	NOT SCABIES	118	NA	NA	NA
922	0	42	1	NOT SCABIES	118	NA	NA	NA
923	0	22	2	NOT SCABIES	118	NA	NA	NA
924	0	23	2	NOT SCABIES	118	NA	NA	NA
925	0	1	1	NOT SCABIES	118	NA	NA	NA
926	0	5	2	NOT SCABIES	118	NA	NA	NA
927	0	9	2	NOT SCABIES	118	NA	NA	NA
928	0	33	2	NOT SCABIES	118	NA	NA	NA
929	0	8	2	NOT SCABIES	118	NA	NA	NA
930	0	75	2	NOT SCABIES	118	NA	NA	NA
931	0	60	1	NOT SCABIES	118	NA	NA	NA
932	0	25	2	NOT SCABIES	118	NA	NA	NA
933	0	13	2	NOT SCABIES	118	NA	NA	NA
934	0	26	2	NOT SCABIES	118	NA	NA	NA
935	0	10	2	NOT SCABIES	118	NA	NA	NA
936	0	9	1	NOT SCABIES	118	NA	NA	NA
937	0	5	2	B3	118	12	0	16
938	0	10	2	NOT SCABIES	118	NA	NA	NA
939	0	3	1	NOT SCABIES	118	NA	NA	NA
940	0	30	1	NOT SCABIES	118	NA	NA	NA
941	0	61	2	NOT SCABIES	118	NA	NA	NA
942	0	3	1	B3	118	6	0	10
943	0	70	2	NOT SCABIES	118	NA	NA	NA
944	0	24	2	NOT SCABIES	118	NA	NA	NA
945	0	71	2	NOT SCABIES	118	NA	NA	NA
946	0	18	2	NOT SCABIES	118	NA	NA	NA
947	0	11	1	NOT SCABIES	118	NA	NA	NA
948	0	43	2	NOT SCABIES	118	NA	NA	NA
949	0	40	1	NOT SCABIES	118	NA	NA	NA
950	0	2	1	NOT SCABIES	118	NA	NA	NA
951	0	25	2	NOT SCABIES	118	NA	NA	NA
952	0	3	1	B3	118	8	0	9
953	0	25	2	NOT SCABIES	118	NA	NA	NA
954	0	32	2	NOT SCABIES	118	NA	NA	NA
955	0	21	1	NOT SCABIES	118	NA	NA	NA
956	0	34	2	NOT SCABIES	118	NA	NA	NA
957	0	47	2	NOT SCABIES	118	NA	NA	NA
958	0	0	1	NOT SCABIES	118	NA	NA	NA
959	0	2	2	NOT SCABIES	118	NA	NA	NA
960	0	24	2	NOT SCABIES	118	NA	NA	NA
961	0	32	2	NOT SCABIES	118	NA	NA	NA
962	0	9	1	NOT SCABIES	118	NA	NA	NA
963	0	34	2	NOT SCABIES	118	NA	NA	NA
964	0	7	1	B3	118	0	3	0
965	0	44	1	NOT SCABIES	118	NA	NA	NA
966	0	31	2	NOT SCABIES	118	NA	NA	NA
967	0	8	2	NOT SCABIES	118	NA	NA	NA
968	0	2	2	NOT SCABIES	118	NA	NA	NA
969	0	86	1	NOT SCABIES	118	NA	NA	NA
970	0	33	1	NOT SCABIES	118	NA	NA	NA
971	0	35	2	NOT SCABIES	118	NA	NA	NA
972	0	40	1	NOT SCABIES	118	NA	NA	NA
973	0	2	1	B3	118	0	0	0
974	0	10	1	NOT SCABIES	118	NA	NA	NA
975	0	27	2	NOT SCABIES	119	NA	NA	NA
976	0	20	1	NOT SCABIES	119	NA	NA	NA
977	0	68	2	B3	119	0	0	0
978	0	27	2	B3	119	0	0	0
979	0	13	2	B1	119	0	7	0
980	0	31	2	NOT SCABIES	119	NA	NA	NA
981	0	10	2	NOT SCABIES	119	NA	NA	NA
982	0	46	2	NOT SCABIES	119	NA	NA	NA
983	0	20	1	NOT SCABIES	119	NA	NA	NA
984	0	0	2	NOT SCABIES	119	NA	NA	NA
985	0	28	2	NOT SCABIES	119	NA	NA	NA
986	0	23	1	NOT SCABIES	119	NA	NA	NA
987	0	20	2	NOT SCABIES	119	NA	NA	NA
988	0	13	2	NOT SCABIES	119	NA	NA	NA
989	0	28	2	NOT SCABIES	119	NA	NA	NA
990	0	40	2	NOT SCABIES	119	NA	NA	NA
991	0	2	1	NOT SCABIES	119	NA	NA	NA
992	0	27	2	C1	119	0	0	0
993	0	28	2	NOT SCABIES	119	NA	NA	NA
994	0	5	1	NOT SCABIES	119	NA	NA	NA
995	0	10	2	NOT SCABIES	119	NA	NA	NA
996	0	9	1	B3	119	0	7	0
997	0	31	2	NOT SCABIES	119	NA	NA	NA
998	0	2	1	NOT SCABIES	119	NA	NA	NA
999	0	8	2	NOT SCABIES	119	NA	NA	NA
1000	0	25	2	NOT SCABIES	119	NA	NA	NA
1001	0	12	2	NOT SCABIES	119	NA	NA	NA
1002	0	32	2	NOT SCABIES	119	NA	NA	NA
1003	0	0	2	NOT SCABIES	119	NA	NA	NA
1004	0	54	2	NOT SCABIES	119	NA	NA	NA
1005	0	30	2	NOT SCABIES	119	NA	NA	NA
1006	0	54	1	NOT SCABIES	119	NA	NA	NA
1007	0	0	1	NOT SCABIES	119	NA	NA	NA
1008	0	2	1	NOT SCABIES	119	NA	NA	NA
1009	0	50	2	NOT SCABIES	119	NA	NA	NA
1010	0	70	2	B3	119	0	0	0
1011	0	29	1	NOT SCABIES	119	NA	NA	NA
1012	0	1	2	NOT SCABIES	119	NA	NA	NA
1013	0	10	1	B3	119	0	3	0
1014	0	25	2	NOT SCABIES	119	NA	NA	NA
1015	0	15	2	NOT SCABIES	119	NA	NA	NA
1016	0	37	2	NOT SCABIES	119	NA	NA	NA
1017	0	4	2	NOT SCABIES	119	NA	NA	NA
1018	0	6	1	NOT SCABIES	119	NA	NA	NA
1019	0	13	1	NOT SCABIES	119	NA	NA	NA
1020	0	3	1	B3	119	7	0	11
1021	0	15	2	NOT SCABIES	119	NA	NA	NA
1022	0	50	2	NOT SCABIES	119	NA	NA	NA
1023	0	3	2	NOT SCABIES	119	NA	NA	NA
1024	0	47	2	NOT SCABIES	119	NA	NA	NA
1025	0	67	1	NOT SCABIES	119	NA	NA	NA
1026	0	0	1	NOT SCABIES	119	NA	NA	NA
1027	0	3	2	NOT SCABIES	119	NA	NA	NA
1028	0	23	2	NOT SCABIES	119	NA	NA	NA
1029	0	56	1	NOT SCABIES	119	NA	NA	NA
1030	0	43	2	NOT SCABIES	119	NA	NA	NA
1031	0	65	2	NOT SCABIES	119	NA	NA	NA
1032	0	24	1	NOT SCABIES	119	NA	NA	NA
1033	0	39	2	NOT SCABIES	119	NA	NA	NA
1034	0	55	2	NOT SCABIES	119	NA	NA	NA
1035	0	21	2	NOT SCABIES	119	NA	NA	NA
1036	0	1	2	NOT SCABIES	119	NA	NA	NA
1037	0	22	2	NOT SCABIES	119	NA	NA	NA
1038	0	41	2	NOT SCABIES	119	NA	NA	NA
1039	0	31	2	NOT SCABIES	119	NA	NA	NA
1040	0	27	2	NOT SCABIES	119	NA	NA	NA
1041	0	52	2	NOT SCABIES	119	NA	NA	NA
1042	0	3	2	NOT SCABIES	119	NA	NA	NA
1043	0	5	1	NOT SCABIES	119	NA	NA	NA
1044	0	87	2	NOT SCABIES	119	NA	NA	NA
1045	0	0	1	NOT SCABIES	119	NA	NA	NA
1046	0	12	1	NOT SCABIES	119	NA	NA	NA
1047	0	40	2	NOT SCABIES	119	NA	NA	NA
1048	0	5	1	NOT SCABIES	119	NA	NA	NA
1049	0	24	2	NOT SCABIES	119	NA	NA	NA
1050	0	33	1	NOT SCABIES	119	NA	NA	NA
1051	0	7	2	NOT SCABIES	119	NA	NA	NA
1052	0	30	2	NOT SCABIES	119	NA	NA	NA
1053	0	2	1	NOT SCABIES	119	NA	NA	NA
1054	0	11	1	B3	119	0	5	0
1055	0	26	2	B3	119	0	0	0
1056	0	37	2	NOT SCABIES	119	NA	NA	NA
1057	0	66	2	NOT SCABIES	119	NA	NA	NA
1058	0	19	1	NOT SCABIES	119	NA	NA	NA
1059	0	73	1	NOT SCABIES	119	NA	NA	NA
1060	0	1	2	NOT SCABIES	119	NA	NA	NA
1061	0	37	2	NOT SCABIES	119	NA	NA	NA
1062	0	11	1	NOT SCABIES	119	NA	NA	NA
1063	0	28	2	NOT SCABIES	119	NA	NA	NA
1064	0	34	2	NOT SCABIES	119	NA	NA	NA
1065	0	17	2	NOT SCABIES	103	NA	NA	NA
1066	0	30	2	B3	103	0	0	0
1067	0	24	2	NOT SCABIES	103	NA	NA	NA
1068	0	21	2	NOT SCABIES	103	NA	NA	NA
1069	0	15	2	NOT SCABIES	103	NA	NA	NA
1070	0	0	1	NOT SCABIES	103	NA	NA	NA
1071	0	42	2	NOT SCABIES	103	NA	NA	NA
1072	0	59	1	NOT SCABIES	103	NA	NA	NA
1073	0	34	1	NOT SCABIES	103	NA	NA	NA
1074	0	32	1	NOT SCABIES	103	NA	NA	NA
1075	0	30	2	NOT SCABIES	103	NA	NA	NA
1076	0	7	2	NOT SCABIES	103	NA	NA	NA
1077	0	52	2	NOT SCABIES	103	NA	NA	NA
1078	0	42	1	B3	103	0	0	0
1079	0	4	1	C1	103	7	0	8
1080	0	11	1	B3	103	0	3	0
1081	0	27	1	NOT SCABIES	103	NA	NA	NA
1082	0	16	2	NOT SCABIES	103	NA	NA	NA
1083	0	6	1	NOT SCABIES	103	NA	NA	NA
1084	0	17	1	NOT SCABIES	103	NA	NA	NA
1085	0	40	2	NOT SCABIES	103	NA	NA	NA
1086	0	10	1	NOT SCABIES	103	NA	NA	NA
1087	0	35	2	NOT SCABIES	103	NA	NA	NA
1088	0	5	1	B3	103	0	0	1
1089	0	10	2	NOT SCABIES	103	NA	NA	NA
1090	0	38	2	B3	103	0	0	0
1091	0	29	2	NOT SCABIES	103	NA	NA	NA
1092	0	4	1	C1	103	7	0	11
1093	0	7	1	NOT SCABIES	103	NA	NA	NA
1094	0	26	2	NOT SCABIES	103	NA	NA	NA
1095	0	11	1	NOT SCABIES	103	NA	NA	NA
1096	0	44	2	NOT SCABIES	103	NA	NA	NA
1097	0	17	1	NOT SCABIES	103	NA	NA	NA
1098	0	1	2	NOT SCABIES	103	NA	NA	NA
1099	0	4	2	NOT SCABIES	103	NA	NA	NA
1100	0	26	2	NOT SCABIES	103	NA	NA	NA
1101	0	12	2	NOT SCABIES	103	NA	NA	NA
1102	0	17	1	NOT SCABIES	103	NA	NA	NA
1103	0	23	1	NOT SCABIES	103	NA	NA	NA
1104	0	27	1	NOT SCABIES	103	NA	NA	NA
1105	0	22	2	B3	103	0	0	0
1106	0	7	2	B3	103	0	2	0
1107	0	30	1	C1	103	0	0	0
1108	0	1	2	B3	103	0	0	0
1109	0	13	1	NOT SCABIES	103	NA	NA	NA
1110	0	1	1	C1	103	5	0	6
1111	0	20	2	NOT SCABIES	103	NA	NA	NA
1112	0	63	1	NOT SCABIES	103	NA	NA	NA
1113	0	12	2	NOT SCABIES	103	NA	NA	NA
1114	0	3	2	NOT SCABIES	103	NA	NA	NA
1115	0	39	2	NOT SCABIES	103	NA	NA	NA
1116	0	1	1	NOT SCABIES	103	NA	NA	NA
1117	0	38	2	NOT SCABIES	103	NA	NA	NA
1118	0	23	1	NOT SCABIES	103	NA	NA	NA
1119	0	23	1	NOT SCABIES	103	NA	NA	NA
1120	0	0	2	NOT SCABIES	103	NA	NA	NA
1121	0	28	2	NOT SCABIES	103	NA	NA	NA
1122	0	41	2	NOT SCABIES	103	NA	NA	NA
1123	0	40	1	NOT SCABIES	103	NA	NA	NA
1124	0	17	1	NOT SCABIES	103	NA	NA	NA
1125	0	2	2	NOT SCABIES	103	NA	NA	NA
1126	0	47	2	NOT SCABIES	103	NA	NA	NA
1127	0	1	1	B3	103	16	0	17
1128	0	25	2	NOT SCABIES	103	NA	NA	NA
1129	0	2	2	NOT SCABIES	103	NA	NA	NA
1130	0	51	2	NOT SCABIES	103	NA	NA	NA
1131	0	7	1	B3	103	0	9	0
1132	0	56	1	NOT SCABIES	103	NA	NA	NA
1133	0	5	1	C1	103	10	0	11
1134	0	31	2	NOT SCABIES	103	NA	NA	NA
1135	0	34	1	NOT SCABIES	103	NA	NA	NA
1136	0	29	2	NOT SCABIES	103	NA	NA	NA
1137	0	21	2	NOT SCABIES	103	NA	NA	NA
1138	0	18	2	NOT SCABIES	103	NA	NA	NA
1139	0	27	2	NOT SCABIES	103	NA	NA	NA
1140	0	21	1	NOT SCABIES	103	NA	NA	NA
1141	0	19	2	NOT SCABIES	103	NA	NA	NA
1142	0	36	2	NOT SCABIES	103	NA	NA	NA
1143	0	21	2	NOT SCABIES	103	NA	NA	NA
1144	0	46	2	NOT SCABIES	103	NA	NA	NA
1145	0	26	2	NOT SCABIES	103	NA	NA	NA
1146	0	89	2	NOT SCABIES	103	NA	NA	NA
1147	0	10	1	NOT SCABIES	103	NA	NA	NA
1148	0	16	1	NOT SCABIES	103	NA	NA	NA
1149	0	67	2	NOT SCABIES	103	NA	NA	NA
1150	0	50	1	NOT SCABIES	103	NA	NA	NA
1151	0	6	2	NOT SCABIES	102	NA	NA	NA
1152	0	2	1	B3	102	7	0	8
1153	0	29	2	NOT SCABIES	102	NA	NA	NA
1154	0	10	1	NOT SCABIES	102	NA	NA	NA
1155	0	19	2	NOT SCABIES	102	NA	NA	NA
1156	0	50	2	NOT SCABIES	102	NA	NA	NA
1157	0	28	2	NOT SCABIES	102	NA	NA	NA
1158	0	5	1	NOT SCABIES	102	NA	NA	NA
1159	0	38	2	NOT SCABIES	102	NA	NA	NA
1160	0	71	1	NOT SCABIES	102	NA	NA	NA
1161	0	63	1	NOT SCABIES	102	NA	NA	NA
1162	0	5	1	NOT SCABIES	102	NA	NA	NA
1163	0	8	2	NOT SCABIES	102	NA	NA	NA
1164	0	20	2	NOT SCABIES	102	NA	NA	NA
1165	0	0	1	NOT SCABIES	102	NA	NA	NA
1166	0	2	2	NOT SCABIES	102	NA	NA	NA
1167	0	63	2	NOT SCABIES	102	NA	NA	NA
1168	0	8	2	NOT SCABIES	102	NA	NA	NA
1169	0	34	2	NOT SCABIES	102	NA	NA	NA
1170	0	44	1	NOT SCABIES	102	NA	NA	NA
1171	0	2	1	NOT SCABIES	102	NA	NA	NA
1172	0	9	1	NOT SCABIES	102	NA	NA	NA
1173	0	1	2	NOT SCABIES	102	NA	NA	NA
1174	0	30	2	NOT SCABIES	102	NA	NA	NA
1175	0	0	2	NOT SCABIES	102	NA	NA	NA
1176	0	18	2	NOT SCABIES	102	NA	NA	NA
1177	0	10	1	NOT SCABIES	102	NA	NA	NA
1178	0	56	2	NOT SCABIES	102	NA	NA	NA
1179	0	17	2	NOT SCABIES	102	NA	NA	NA
1180	0	25	1	NOT SCABIES	102	NA	NA	NA
1181	0	19	2	NOT SCABIES	102	NA	NA	NA
1182	0	1	1	C1	102	4	0	5
1183	0	30	2	NOT SCABIES	102	NA	NA	NA
1184	0	24	1	NOT SCABIES	102	NA	NA	NA
1185	0	39	2	NOT SCABIES	102	NA	NA	NA
1186	0	44	1	NOT SCABIES	102	NA	NA	NA
1187	0	7	1	NOT SCABIES	102	NA	NA	NA
1188	0	36	2	NOT SCABIES	102	NA	NA	NA
1189	0	75	1	NOT SCABIES	102	NA	NA	NA
1190	0	29	2	NOT SCABIES	102	NA	NA	NA
1191	0	26	2	NOT SCABIES	102	NA	NA	NA
1192	0	2	1	NOT SCABIES	102	NA	NA	NA
1193	0	25	2	NOT SCABIES	102	NA	NA	NA
1194	0	3	1	NOT SCABIES	102	NA	NA	NA
1195	0	26	2	NOT SCABIES	102	NA	NA	NA
1196	0	27	2	NOT SCABIES	102	NA	NA	NA
1197	0	14	1	B3	102	0	16	0
1198	0	21	1	NOT SCABIES	102	NA	NA	NA
1199	0	82	1	NOT SCABIES	102	NA	NA	NA
1200	0	20	2	NOT SCABIES	102	NA	NA	NA
1201	0	27	1	NOT SCABIES	102	NA	NA	NA
1202	0	0	2	NOT SCABIES	102	NA	NA	NA
1203	0	38	2	NOT SCABIES	102	NA	NA	NA
1204	0	1	2	NOT SCABIES	102	NA	NA	NA
1205	0	22	1	NOT SCABIES	102	NA	NA	NA
1206	0	3	1	NOT SCABIES	102	NA	NA	NA
1207	0	23	2	NOT SCABIES	102	NA	NA	NA
1208	0	20	2	NOT SCABIES	102	NA	NA	NA
1209	0	28	2	B3	102	0	0	0
1210	0	22	2	NOT SCABIES	102	NA	NA	NA
1211	0	34	1	B3	102	0	0	0
1212	0	28	2	NOT SCABIES	102	NA	NA	NA
1213	0	25	2	NOT SCABIES	102	NA	NA	NA
1214	0	26	1	NOT SCABIES	102	NA	NA	NA
1215	0	34	1	NOT SCABIES	102	NA	NA	NA
1216	0	15	1	NOT SCABIES	102	NA	NA	NA
1217	0	60	2	B3	102	0	0	0
1218	0	65	2	NOT SCABIES	102	NA	NA	NA
1219	0	42	2	NOT SCABIES	102	NA	NA	NA
1220	0	2	1	NOT SCABIES	102	NA	NA	NA
1221	0	21	2	NOT SCABIES	102	NA	NA	NA
1222	0	20	1	NOT SCABIES	102	NA	NA	NA
1223	0	50	2	NOT SCABIES	102	NA	NA	NA
1224	0	7	1	C1	102	0	5	0
1225	0	35	2	NOT SCABIES	102	NA	NA	NA
1226	0	17	1	NOT SCABIES	102	NA	NA	NA
1227	0	29	2	NOT SCABIES	102	NA	NA	NA
1228	0	28	1	NOT SCABIES	102	NA	NA	NA
1229	0	28	1	NOT SCABIES	102	NA	NA	NA
1230	0	65	2	NOT SCABIES	102	NA	NA	NA
1231	0	53	2	NOT SCABIES	102	NA	NA	NA
1232	0	3	1	NOT SCABIES	102	NA	NA	NA
1233	0	25	1	NOT SCABIES	102	NA	NA	NA
1234	0	30	2	NOT SCABIES	102	NA	NA	NA
1235	0	25	2	NOT SCABIES	102	NA	NA	NA
1236	0	63	2	B3	104	0	0	0
1237	0	25	1	NOT SCABIES	104	NA	NA	NA
1238	0	21	2	NOT SCABIES	104	NA	NA	NA
1239	0	37	1	NOT SCABIES	104	NA	NA	NA
1240	0	28	2	NOT SCABIES	104	NA	NA	NA
1241	0	1	1	NOT SCABIES	104	NA	NA	NA
1242	0	35	2	B3	104	0	0	0
1243	0	39	1	NOT SCABIES	104	NA	NA	NA
1244	0	3	2	NOT SCABIES	104	NA	NA	NA
1245	0	27	2	NOT SCABIES	104	NA	NA	NA
1246	0	40	2	NOT SCABIES	104	NA	NA	NA
1247	0	34	2	B3	104	0	0	0
1248	0	30	2	NOT SCABIES	104	NA	NA	NA
1249	0	13	1	B3	104	0	5	0
1250	0	14	2	NOT SCABIES	104	NA	NA	NA
1251	0	8	2	NOT SCABIES	104	NA	NA	NA
1252	0	7	1	NOT SCABIES	104	NA	NA	NA
1253	0	12	1	NOT SCABIES	104	NA	NA	NA
1254	0	13	1	NOT SCABIES	104	NA	NA	NA
1255	0	20	2	NOT SCABIES	104	NA	NA	NA
1256	0	6	1	NOT SCABIES	104	NA	NA	NA
1257	0	1	2	NOT SCABIES	104	NA	NA	NA
1258	0	38	1	NOT SCABIES	104	NA	NA	NA
1259	0	22	2	NOT SCABIES	104	NA	NA	NA
1260	0	12	2	NOT SCABIES	104	NA	NA	NA
1261	0	7	1	NOT SCABIES	104	NA	NA	NA
1262	0	7	1	NOT SCABIES	104	NA	NA	NA
1263	0	30	2	NOT SCABIES	104	NA	NA	NA
1264	0	36	2	NOT SCABIES	104	NA	NA	NA
1265	0	15	2	NOT SCABIES	104	NA	NA	NA
1266	0	13	1	NOT SCABIES	104	NA	NA	NA
1267	0	10	2	NOT SCABIES	104	NA	NA	NA
1268	0	32	2	NOT SCABIES	104	NA	NA	NA
1269	0	2	2	NOT SCABIES	104	NA	NA	NA
1270	0	25	1	NOT SCABIES	104	NA	NA	NA
1271	0	8	2	NOT SCABIES	104	NA	NA	NA
1272	0	7	1	NOT SCABIES	104	NA	NA	NA
1273	0	7	1	NOT SCABIES	104	NA	NA	NA
1274	0	20	1	C1	104	0	0	0
1275	0	20	1	C1	104	0	0	0
1276	0	43	2	NOT SCABIES	104	NA	NA	NA
1277	0	43	2	NOT SCABIES	104	NA	NA	NA
1278	0	23	2	NOT SCABIES	104	NA	NA	NA
1279	0	0	2	NOT SCABIES	104	NA	NA	NA
1280	0	32	2	NOT SCABIES	104	NA	NA	NA
1281	0	48	1	NOT SCABIES	104	NA	NA	NA
1282	0	45	1	B3	104	0	0	0
1283	0	11	2	NOT SCABIES	104	NA	NA	NA
1284	0	12	2	NOT SCABIES	104	NA	NA	NA
1285	0	23	2	NOT SCABIES	104	NA	NA	NA
1286	0	55	2	NOT SCABIES	104	NA	NA	NA
1287	0	22	2	NOT SCABIES	NA	NA	NA	NA
1288	0	0	2	NOT SCABIES	104	NA	NA	NA
1289	0	44	2	NOT SCABIES	NA	NA	NA	NA
1290	0	20	2	NOT SCABIES	104	NA	NA	NA
1291	0	1	1	B3	104	11	0	12
1292	0	1	1	B3	104	11	0	12
1293	0	38	2	NOT SCABIES	104	NA	NA	NA
1294	0	22	2	NOT SCABIES	104	NA	NA	NA
1295	0	22	2	NOT SCABIES	104	NA	NA	NA
1296	0	13	2	NOT SCABIES	NA	NA	NA	NA
1297	0	17	2	B3	104	0	0	0
1298	0	35	2	NOT SCABIES	NA	NA	NA	NA
1299	0	56	2	NOT SCABIES	104	NA	NA	NA
1300	0	52	2	NOT SCABIES	104	NA	NA	NA
1301	0	3	1	B3	104	12	0	13
1302	0	37	2	B3	104	0	0	0
1303	0	0	1	B3	104	17	0	18
1304	0	21	1	NOT SCABIES	104	NA	NA	NA
1305	0	26	2	NOT SCABIES	104	NA	NA	NA
1306	0	18	2	B3	104	0	0	0
1307	0	11	2	NOT SCABIES	104	NA	NA	NA
1308	0	51	2	NOT SCABIES	104	NA	NA	NA
1309	0	1	1	B3	104	10	0	16
1310	0	31	2	B3	104	0	0	0
1311	0	4	1	B3	104	15	0	16
1312	0	17	1	NOT SCABIES	104	NA	NA	NA
1313	0	53	2	NOT SCABIES	104	NA	NA	NA
1314	0	17	1	NOT SCABIES	104	NA	NA	NA
1315	0	20	1	NOT SCABIES	104	NA	NA	NA
1316	0	12	1	NOT SCABIES	104	NA	NA	NA
1317	0	46	1	B3	104	0	0	0
1318	0	18	1	B3	104	0	0	0
1319	0	7	1	B3	104	0	4	0
1320	0	10	2	NOT SCABIES	104	NA	NA	NA
1321	0	15	1	NOT SCABIES	104	NA	NA	NA
1322	0	48	2	NOT SCABIES	104	NA	NA	NA
1323	0	30	2	NOT SCABIES	104	NA	NA	NA
1324	0	11	1	NOT SCABIES	104	NA	NA	NA
